# Supplementary material for: QPromoters: sequence based prediction of promoter strength in Saccharomyces cerevisiae
Source: All Life. 2023 Jan 20;16(1):2168304. doi: 10.1080/26895293.2023.2168304 (PMC11478184; doi:10.1080/26895293.2023.2168304)
Supplement: Supplemental Material [file TFLS_A_2168304_SM9932.zip]

Archive with 10 entries (10 files):
- Supplementary Material.docx
- Supplementary_figure_S6.png
- Fig S7.png
- Fig S8.png
- figS1A.eps
- figS1B.eps
- figS2.eps
- figS3.eps
- figS4.tif
- figS5.tif
